# Supplementary material for: Effectiveness of a Dental Intervention to Improve Oral Health among Home Care Recipients: A Randomized Controlled Trial
Source: Int J Environ Res Public Health. 2021 Sep 3;18(17):9339. doi: 10.3390/ijerph18179339 (PMC8430536; doi:10.3390/ijerph18179339)
Supplement: Supplementary file 1 [file ijerph-18-09339-s001.zip]

Archive with 1 entries (1 files):
- ijerph-1317345-supplementary.pdf
